# Supplementary material for: The role of immune- and lipid metabolism-related genes in macrophage polarization and prognosis of glioblastoma
Source: Front Oncol. 2025 Oct 14;15:1660754. doi: 10.3389/fonc.2025.1660754 (PMC12558797; doi:10.3389/fonc.2025.1660754)
Supplement: Supplementary file 1 [file DataSheet1.zip]

Archive with 9 entries (8 files):
- Supplementary Materials/
- Supplementary Materials/.DS_Store
- Supplementary Materials/Supplementary Material_Analysis R scripts.txt
- Supplementary Materials/Supplementary Table 1_Differentially Expressed Genes Based on ImmuneScore Stratification.txt
- Supplementary Materials/Supplementary Table 2_Lipid Metabolism-Related Gene Set for Feature Selection and Model Construction.txt
- Supplementary Materials/Supplementary Table 3_Expression Matrix of Lipid Metabolism– and Immune-Related Genes.txt
- Supplementary Materials/Supplementary Table 4_Primer sequences for PCR.docx
- Supplementary Materials/Supplementary Table 5_Primary antibodies for Western blot.docx
- Supplementary Materials/Supplementary_Figures.docx
