# Supplementary material for: The role of immune- and lipid metabolism-related genes in macrophage polarization and prognosis of glioblastoma
Source: Front Oncol. 2025 Oct 14;15:1660754. doi: 10.3389/fonc.2025.1660754 (PMC12558797; doi:10.3389/fonc.2025.1660754)
Supplement: Supplementary file 1 [file DataSheet1.zip › Supplementary Materials/Supplementary Material_Analysis R scripts.txt]

setwd("D:")
{
library(utils)
rforge <- "http://r-forge.r-project.org"
install.packages("estimate", repos=rforge, dependencies=TRUE)
}
library(estimate)
library(GSVA)
rm(list = ls())
Ferexp <- read.table("1.giomageneexp.txt", header=T,sep = "\t",check.names=F,quote="")
head(Ferexp[,1:6],n = 10)
input_file_dir <- 'D:\1.giomageneexp.txt'
output_file_dir <- 'D:\\2.estimate_samples.gct'
output_estimate <- 'D:\\3.estimate_score.gct'
library(estimate)
filterCommonGenes(input.f = input_file_dir,
                  output.f = output_file_dir,
                  id = "GeneSymbol")
estimateScore(input.ds = output_file_dir,
              output.ds= output_estimate, 
              platform="affymetrix")
scores <- read.table(output_estimate,skip = 2,header = T)
rownames(scores)=scores[,1]
head(scores[,1:5])
scores <- data.frame(t(scores[,3:ncol(scores)]))
head(scores)
scores$sample <- rownames(scores)
scores <- data.frame(scores,row.names = NULL)
write.table(scores,"4.Estimate_scores.txt",quote = FALSE,sep = "\t",row.names = FALSE)

rm(list = ls())
clin<-read.table("0.gliomaclinical.txt",header = T,sep = "\t")
Estimate_scores<-read.table("4.Estimate_scores.txt",header = T,sep = "\t",row.names = 1)
rownames(Estimate_scores)<-substr(rownames(Estimate_scores),1,12)
rownames(Estimate_scores)<-gsub("\\.","-",rownames(Estimate_scores))
Estimate_scores$Id=rownames(Estimate_scores)
merged_data <- merge(Estimate_scores, clin, by = "Id")
write.table(merged_data,"5.Estimate_scores and clinical.txt",quote = FALSE,sep = "\t",row.names = FALSE)

library(ggplot2)
library(dplyr) 
{
merged_data$Grade <- factor(merged_data$Grade, levels=c("G2","G3","G4"), ordered=TRUE)
p <- ggplot(merged_data) +
  aes(x = Grade, y = ImmuneScore) +
  ylab("Immune score") +
  geom_boxplot(alpha = .25,notch = TRUE)+
  geom_jitter(alpha = .5,
              height = 0,
              width = .25) +
  aes(color = Grade, fill = Grade) +
  scale_color_manual(values = c("#E6756F","#589AC4","#A5CE9D")) +
  scale_fill_manual(values = c("#E6756F","#589AC4","#A5CE9D")) +
  theme_bw() +
  theme(panel.border = element_blank(), axis.line = element_line())
kruskal_result <- kruskal.test(ImmuneScore ~ Grade, data = merged_data)
p <- p + annotate("text", x = 2.5, y = max(merged_data$ImmuneScore) - 10, 
                  label = paste("Kruskal-Wallis p =", format(p.adjust(kruskal_result$p.value, method = "BH"), digits = 2)), 
                  hjust = 0.5)
ggsave("5.ImmuneScore boxplot.pdf", plot = p, width = 8, height = 6)

merged_data$Grade <- factor(merged_data$Grade, levels=c("G2","G3","G4"), ordered=TRUE)
p <- ggplot(merged_data) +
  aes(x = Grade, y = StromalScore) +
  ylab("Stromal score") +
  geom_boxplot(alpha = .25,notch = TRUE)+
  geom_jitter(alpha = .5,
              height = 0,
              width = .25) +
  aes(color = Grade, fill = Grade) +
  scale_color_manual(values = c("#E6756F","#589AC4","#A5CE9D")) +
  scale_fill_manual(values = c("#E6756F","#589AC4","#A5CE9D")) +
  theme_bw() +
  theme(panel.border = element_blank(), axis.line = element_line())
kruskal_result <- kruskal.test(StromalScore ~ Grade, data = merged_data)
p <- p + annotate("text", x = 2.5, y = max(merged_data$StromalScore) - 10, 
                  label = paste("Kruskal-Wallis p =", format(p.adjust(kruskal_result$p.value, method = "BH"), digits = 2)), 
                  hjust = 0.5)
ggsave("5.StromalScore boxplot.pdf", plot = p, width = 8, height = 6)

merged_data$Grade <- factor(merged_data$Grade, levels=c("G2","G3","G4"), ordered=TRUE)
p <- ggplot(merged_data) +
  aes(x = Grade, y = ESTIMATEScore) +
  ylab("ESTIMATE score") +
  geom_boxplot(alpha = .25,notch = TRUE)+
  geom_jitter(alpha = .5,
              height = 0,
              width = .25) +
  aes(color = Grade, fill = Grade) +
  scale_color_manual(values = c("#E6756F","#589AC4","#A5CE9D")) +
  scale_fill_manual(values = c("#E6756F","#589AC4","#A5CE9D")) +
  theme_bw() +
  theme(panel.border = element_blank(), axis.line = element_line())
kruskal_result <- kruskal.test(ESTIMATEScore ~ Grade, data = merged_data)
p <- p + annotate("text", x = 2.5, y = max(merged_data$ESTIMATEScore) - 10, 
                  label = paste("Kruskal-Wallis p =", format(p.adjust(kruskal_result$p.value, method = "BH"), digits = 2)), 
                  hjust = 0.5)
ggsave("5.ESTIMATEScore boxplot.pdf", plot = p, width = 8, height = 6)
}

{
rm(list = ls())
library(survminer)
library(survival)
merged_data=read.table("5.Estimate_scores and clinical.txt",header=T,sep="\t",check.names=F)
# 根据ImmuneScore的正负值分为High和Low group
merged_data$ImmuneGroup <- ifelse(merged_data$ImmuneScore > 0, "High", "Low")
merged_data$futime=merged_data$futime/365
fit<-survfit(Surv(merged_data$futime,merged_data$fustat)~ImmuneGroup,data=merged_data)
summary(fit) 
pdf(file="6.ImmuneScore survival.pdf",onefile = FALSE)
my_palette <- c("#E6756F","#589AC4")
ggsurvplot(fit,
           pval = T,
           conf.int = T, 
           #conf.int.style = "step", 
           break.time.by = 2.5,
           risk.table = T,
           #risk.table = "abs_pct",
           risk.table.col="strata",
           risk.table.y.text = T,
           #ncensor.plot = TRUE, 
           ylab="Survival rate",
           xlab="Time (year)",
           legend.labs=c("High Immune Score","Low Immune Score"),
           palette = my_palette)
dev.off()

rm(list = ls())
library(survminer)
library(survival)
merged_data=read.table("5.Estimate_scores and clinical.txt",header=T,sep="\t",check.names=F)
merged_data$StromalScore <- ifelse(merged_data$StromalScore > 0, "High", "Low")
merged_data$futime=merged_data$futime/365
fit<-survfit(Surv(merged_data$futime,merged_data$fustat)~StromalScore,data=merged_data)
summary(fit) 
pdf(file="6.StromalScore survival.pdf",onefile = FALSE)
my_palette <- c("#E6756F","#589AC4")
ggsurvplot(fit,
           pval = T,
           conf.int = T, 
           #conf.int.style = "step",
           break.time.by = 2.5,
           risk.table = T,
           #risk.table = "abs_pct", 
           risk.table.col="strata",
           risk.table.y.text = T,
           #ncensor.plot = TRUE,
           ylab="Survival rate",
           xlab="Time (year)",
           legend.labs=c("High Stromal Score","Low Stromal Score"),
           palette = my_palette)
dev.off()

rm(list = ls())
library(survminer)
library(survival)
merged_data=read.table("5.Estimate_scores and clinical.txt",header=T,sep="\t",check.names=F)
merged_data$ESTIMATEScore <- ifelse(merged_data$ESTIMATEScore > 0, "High", "Low")
merged_data$futime=merged_data$futime/365
fit<-survfit(Surv(merged_data$futime,merged_data$fustat)~ESTIMATEScore,data=merged_data)
summary(fit) 
pdf(file="6.ESTIMATEScore survival.pdf",onefile = FALSE)
my_palette <- c("#E6756F","#589AC4")
ggsurvplot(fit,
           pval = T,
           conf.int = T,
           #conf.int.style = "step",
           break.time.by = 2.5,
           risk.table = T,
           #risk.table = "abs_pct", 
           risk.table.col="strata",
           risk.table.y.text = T, 
           #ncensor.plot = TRUE, 
           ylab="Survival rate",
           xlab="Time (year)",
           legend.labs=c("High ESTIMATE Score","Low ESTIMATE Score"),
           palette = my_palette)
dev.off()
}

rm(list = ls())
clin=read.table("5.Estimate_scores and clinical.txt",header=T,sep="\t",check.names=F)
# 根据ImmuneScore的正负值分为High和Low group
clin$ImmuneGroup <- ifelse(clin$ImmuneScore > 0, "High", "Low")
write.csv(clin, "7.gliomaimmune group.csv", row.names = FALSE)

rm(list = ls())
library("edgeR")
exp<-read.table("1.giomageneexp.txt",header = T, sep = "\t")
rt=as.matrix(exp)
rownames(rt)=rt[,1]
exp=rt[,2:ncol(rt)]
dimnames=list(rownames(exp),colnames(exp))
data=matrix(as.numeric(as.matrix(exp)),nrow=nrow(exp),dimnames=dimnames)
data=avereps(data)
data=data[rowMeans(data)>0,]
#####
colnames(data)<-substr(colnames(data),1,12)
colnames(data)<-gsub("\\.","-",colnames(data))

group<-read.csv("7.gliomaimmune group.csv",header = T,row.names=1)
group$x<-1
a<-intersect(colnames(data),rownames(group))

data<-data[,colnames(data)%in%rownames(group)]
data<-data[,match(rownames(group),colnames(data))]


condition<-factor(group$group)
condition<-factor(condition,levels = c("Low","High"),ordered = F)
eset<-data
design<-model.matrix(~-1+condition)
colnames(design)<-c("Low","High")
contrast.matrix<-makeContrasts(contrasts="High-Low",levels=design)
fit<-lmFit(eset,design)
fit1<-contrasts.fit(fit,contrast.matrix)
fit2<-eBayes(fit1)
dif<-topTable(fit2,coef="High-Low",n=nrow(fit2),adjust='fdr')
genesymbol<-rownames(dif)
dif<-cbind(genesymbol,dif)
write.table(dif,file="8.All.gene.foldchange.txt",sep="\t",quote=F,row.names=F)
sig_dif<-dif[abs(dif$logFC)>1 &dif$adj.P.Val<0.05,]
write.table(sig_dif,file="9.diff.gene.foldchange.txt",sep="\t",quote=F,row.names=F)
dif2<-topTable(fit2,coef="High-Low",n=nrow(fit2),lfc=log2(2),adjust="BH")
dif2<-dif2[dif2[,"adj.P.Val"]<0.05,]
genesymbol<-rownames(dif2)
dif2<-cbind(genesymbol,dif2)
dif2$genesymbol<-rownames(dif2)
loc<-match(dif2$genesymbol,rownames(eset))
DEG_exp<-eset[loc,]
genesymbol<-rownames(DEG_exp)
DEG_exp<-cbind(genesymbol,DEG_exp)
write.table(DEG_exp,file="10.diffExpLevel.txt",sep="\t",quote=F,row.names = F)

rm(list = ls())
library(ggplot2)
dif <- read.table("8.All.gene.foldchange.txt", header = TRUE, sep = "\t")
significance_threshold <- 0.05
log2_fold_change_threshold <- 1
upregulated_genes <- dif[dif$logFC > log2_fold_change_threshold & dif$adj.P.Val < significance_threshold, ]
downregulated_genes <- dif[dif$logFC < -log2_fold_change_threshold & dif$adj.P.Val < significance_threshold, ]
non_significant_genes <- dif[abs(dif$logFC) <= log2_fold_change_threshold | dif$adj.P.Val >= significance_threshold, ]
upregulated_cutoff <- log2_fold_change_threshold
downregulated_cutoff <- -log2_fold_change_threshold
p <- ggplot() +
  geom_point(data = non_significant_genes, aes(x = logFC, y = -log10(adj.P.Val), color = "All Genes"), size = 1) +
  geom_point(data = upregulated_genes, aes(x = logFC, y = -log10(adj.P.Val), color = "Upregulated Genes"), size = 1) +
  geom_point(data = downregulated_genes, aes(x = logFC, y = -log10(adj.P.Val), color = "Downregulated Genes"), size = 1) +
  scale_color_manual(values = c("All Genes" = "#A2C8DD", "Upregulated Genes" = "#E6756F", "Downregulated Genes" = "#A5CE9D")) +
  theme_minimal() +
  labs(title = "Volcano Plot", x = "Log2 Fold Change", y = "-Log10(Adjusted P-Value)") +
  theme(panel.grid.major = element_blank(), panel.grid.minor = element_blank(), panel.background = element_blank(), 
        axis.line = element_line(size = 0.5), axis.text = element_text(size = 10)) +
  geom_vline(xintercept = c(upregulated_cutoff, downregulated_cutoff), linetype = "dashed", color = "#7F7DB5") +
  geom_hline(yintercept = cutoff, linetype = "dashed", color = "#7F7DB5")
pdf("11.Volcano_Plot.pdf", width = 8, height = 6)
print(p)
dev.off()

downregulated_count <- nrow(downregulated_genes)
upregulated_count <- nrow(upregulated_genes)

rm(list = ls())
Immunegene <- read.table("12.ImmuneScore.txt",header = T)
LMG <- read.table("12.lipidmetagene.txt",header = T)
intersection_genes <- intersect(Immunegene$gene, LMG$gene)
intersection_data <- data.frame(GeneSymbol = intersection_genes)
giomageneexp <- read.table("1.giomageneexp.txt", header = TRUE, sep = "\t")
filtered_giomageneexp <- giomageneexp[giomageneexp$gene_name %in% intersection_data$GeneSymbol, ]
write.table(filtered_giomageneexp, file = "13.lipid metabolism_immune_gene_expression.txt", sep = "\t", quote = FALSE, row.names = FALSE)

rm(list = ls())
rt<-read.table("13.lipid metabolism_immune_gene_expression.txt",header = T,sep = "\t")
colnames(rt)<-substr(colnames(rt),1,12)
colnames(rt)<-gsub("\\.","-",colnames(rt))
rt=t(rt)
rt=as.data.frame(rt)
colnames(rt)=rt[1,]
rt=rt[-1,]
Id=rownames(rt)
exp=cbind(Id,rt)
write.table(exp,"14.txt",sep = "\t",row.names = F)
n<-read.table("14.txt",header = T,sep = "\t",row.names = 1)
row.names(n)<-gsub("\\.","-",row.names(n))
n=t(scale(t(n)))
Id=rownames(n)
n=cbind(Id,n)
time1<-read.table("15.Glioma time.txt",header = T,sep = "\t")
time1<-time1[!duplicated(time1$Id),]
expTimeGBM=merge(time1,n,by='Id')
write.table(expTimeGBM,"16.GliomaexpTime.txt",sep = "\t",row.names = F)
{
  time2<-read.table("15.LGGtime.txt",header = T,sep = "\t")
  time2<-time2[!duplicated(time2$Id),]
  expTimeLGG=merge(time2,n,by='Id')
  write.table(expTimeLGG,"16.LGGexpTime.txt",sep = "\t",row.names = F)

  time3<-read.table("15.GBM time.txt",header = T,sep = "\t")
  time3<-time3[!duplicated(time3$Id),]
  expTimeGBM=merge(time3,n,by='Id')
  write.table(expTimeGBM,"16.GBMexpTime.txt",sep = "\t",row.names = F)
}

{
  rm(list = ls())
  Gliomatrainingexptime <- read.table("17.Gliomatraining expTime.txt",header = T,sep = "\t")
  Gliomatrainingexptime <- Gliomatrainingexptime[,1:3]
  Gliomaclinical <- read.table("0.gliomaclinical.txt",header = T,sep = "\t")
  Gliomatrainingclin <- merge(Gliomatrainingexptime,Gliomaclinical,by="Id")
  write.table(Gliomatrainingclin,"18.Gliomatrainingclin.txt",sep = "\t",row.names = F)
  
  Gliomatestingexptime <- read.table("17.Gliomatesting expTime.txt",header = T,sep = "\t")
  Gliomatestingexptime <- Gliomatestingexptime[,1:3]
  Gliomaclinical <- read.table("0.gliomaclinical.txt",header = T,sep = "\t")
  Gliomatestingclin <- merge(Gliomatestingexptime,Gliomaclinical,by="Id")
  write.table(Gliomatestingclin,"18.Gliomatestingclin.txt",sep = "\t",row.names = F)
  
  rm(list = ls())
  LGGtrainingexptime <- read.table("19.LGGtraining expTime.txt",header = T,sep = "\t")
  LGGtrainingexptime <- LGGtrainingexptime[,1:3]
  LGGclinical <- read.table("0.gliomaclinical.txt",header = T,sep = "\t")
  LGGtrainingclin <- merge(LGGtrainingexptime,LGGclinical,by="Id")
  write.table(LGGtrainingclin,"20.LGGtrainingclin.txt",sep = "\t",row.names = F)
  
  LGGtestingexptime <- read.table("19.LGGtesting expTime.txt",header = T,sep = "\t")
  LGGtestingexptime <- LGGtestingexptime[,1:3]
  LGGclinical <- read.table("0.gliomaclinical.txt",header = T,sep = "\t")
  LGGtestingclin <- merge(LGGtestingexptime,LGGclinical,by="Id")
  write.table(LGGtestingclin,"20.LGGtestingclin.txt",sep = "\t",row.names = F)
  
  rm(list = ls())
  GBMtrainingexptime <- read.table("19.GBMtraining expTime.txt",header = T,sep = "\t")
  GBMtrainingexptime <- GBMtrainingexptime[,1:3]
  GBMclinical <- read.table("0.gliomaclinical.txt",header = T,sep = "\t")
  GBMtrainingclin <- merge(GBMtrainingexptime,GBMclinical,by="Id")
  write.table(GBMtrainingclin,"20.GBMtrainingclin.txt",sep = "\t",row.names = F)
  
  GBMtestingexptime <- read.table("19.GBMtesting expTime.txt",header = T,sep = "\t")
  GBMtestingexptime <- GBMtestingexptime[,1:3]
  GBMclinical <- read.table("0.gliomaclinical.txt",header = T,sep = "\t")
  GBMtestingclin <- merge(GBMtestingexptime,GBMclinical,by="Id")
  write.table(GBMtestingclin,"20.GBMtestingclin.txt",sep = "\t",row.names = F)
  
  rm(list = ls())
  rt<-read.csv("21.gliomaclindescription.csv",header = T)
  rt<-as.data.frame(rt)
  library(compareGroups)
  a<-descrTable(Group~.,data = rt)
  b<-a$descr
  write.csv(b,"22.Gliomadescri.csv")
  
  rm(list = ls())
  rt<-read.csv("23.LGGclindescription.csv",header = T)
  rt<-as.data.frame(rt)
  library(compareGroups)
  a<-descrTable(Group~.,data = rt)
  b<-a$descr
  write.csv(b,"24.LGGdescri.csv")
  
  rm(list = ls())
  rt<-read.csv("23.GBMclindescription.csv",header = T)
  rt<-as.data.frame(rt)
  library(compareGroups)
  a<-descrTable(Group~.,data = rt)
  b<-a$descr
  write.csv(b,"24.GBMdescri.csv")
}

###unicox
rm(list = ls())
library(survival)
library(forestplot)
options(forestplot_new_page = FALSE)
rt=read.table("17.Gliomatraining expTime.txt",header = T,sep = "\t")
outTab=data.frame()
for(i in colnames(rt[,4:ncol(rt)])){
  cox <- coxph(Surv(futime, fustat) ~ rt[,i], data = rt)
  coxSummary = summary(cox)
  coxP=coxSummary$coefficients[,"Pr(>|z|)"]
  outTab=rbind(outTab,
               cbind(id=i,
                     HR=coxSummary$conf.int[,"exp(coef)"],
                     HR.95L=coxSummary$conf.int[,"lower .95"],
                     HR.95H=coxSummary$conf.int[,"upper .95"],
                     pvalue=coxSummary$coefficients[,"Pr(>|z|)"])
  )
}
write.table(outTab,file="25.uniCox.xls",sep="\t",row.names=F,quote=F)

rm(list = ls())
library("glmnet")
library("survival")
rt=read.table("17.Gliomatraining expTime.txt",header=T,sep="\t",row.names=1) 
gene=read.table("26.Immune lipid metabolism unicox gene p lower than 0.05.txt",header=T)
rt=rt[,c("futime","fustat",as.vector(gene[,1]))]
x=as.matrix(rt[,c(3:ncol(rt))])
y=data.matrix(Surv(rt$futime,rt$fustat))
fit <- glmnet(x, y, family = "cox", maxit = 1000)
pdf("27.lambda.pdf")
plot(fit, xvar = "lambda", label = TRUE)
dev.off()

set.seed(Sys.time())
cvfit <- cv.glmnet(x, y, family="cox", maxit = 1000)
pdf("28.cvfit.pdf")
plot(cvfit)
abline(v=log(c(cvfit$lambda.min,cvfit$lambda.1se)),lty="dashed")
dev.off()

coef <- coef(fit, s = cvfit$lambda.min)
index <- which(coef != 0)
actCoef <- coef[index]
lassoGene=row.names(coef)[index]
geneCoef=cbind(Gene=lassoGene,Coef=actCoef)
write.table(geneCoef,file="29.geneCoef.txt",sep="\t",quote=F,row.names=F)

riskScore=predict(cvfit, newx = x, s = "lambda.min",type="response")
outCol=c("futime","fustat",lassoGene)
risk=as.vector(ifelse(riskScore>median(riskScore),"high","low"))
outTab=cbind(rt[,outCol],riskScore=as.vector(riskScore),risk)
write.table(cbind(id=rownames(outTab),outTab),
            file="30.lassoRisk.txt",
            sep="\t",
            quote=F,
            row.names=F)

rm(list = ls())
geneCoef <- read.table("29.geneCoef.txt", header = TRUE, sep = "\t")
geneCoef <- geneCoef[order(geneCoef$Coef, decreasing = TRUE), ]
barplot(geneCoef$Coef, names.arg = geneCoef$Gene, las = 2, col = "#A5CE9D",
        ylab = "Gene coefficients")
par(las = 2)
abline(h = 0, col = "#E6756F", lty = 2)
par(mar = c(8, 4, 4, 2) + 0.1)
pdf("31.gene_coef_barplot.pdf", width = 10, height = 6)
barplot(geneCoef$Coef, names.arg = geneCoef$Gene, las = 2, col = "#A5CE9D",
        ylab = "Gene coefficients")
abline(h = 0, col = "#E6756F", lty = 2)
dev.off()

rm(list = ls())
{
library(survminer)
library(survival)
ST=read.table("30.lassoRisk.txt",header=T,sep="\t",check.names=F)
fit<-survfit(Surv(ST$futime,ST$fustat)~risk,data=ST)
summary(fit)
pdf(file="32.glioma risk survival.pdf",onefile = FALSE)
my_palette <- c("#E6756F","#589AC4")
ggsurvplot(fit,
           pval = T,
           conf.int = T, 
           #conf.int.style = "step", 
           break.time.by = 2.5, 
           risk.table = T,
           #risk.table = "abs_pct", 
           risk.table.col="strata",
           risk.table.y.text = T,
           #ncensor.plot = TRUE,
           ylab="Survival rate",
           xlab="Time (year)",
           legend.labs=c("High risk","Low risk"),
           palette = my_palette)
dev.off()

library(ggrisk)
rt=read.table("30.lassorisk.txt",header=T,check.names=F,sep="\t") 
head(rt)
library(survival)    
fit = coxph(Surv(futime,fustat)~TBXAS1+PLBD1+ALOX5AP+PLA2G5+LGALS1+G0S2
            +ACSL6+ETNPPL+TSPOAP1+FABP5,data = rt)
pdf(file="33.Risk-score.pdf",onefile = FALSE,width=6,height=8)
two_scatter(fit,
            code.highrisk = 'High Risk',
            code.lowrisk = 'Low Risk',
            size.dashline = 0.5,
            size.points = 2,
            expand.x = 3)
dev.off()

rm(list = ls())
rt=read.table("30.lassorisk.txt",header=T,check.names=F,sep="\t") 
library(timeROC)
ROC_rt<-timeROC(T=rt$futime,delta = rt$fustat,marker = rt$riskScore,
                cause = 1,weighting = 'aalen',
                times = c(3,5),ROC = TRUE)
ROC_rt
pdf(file = "34.ROC.pdf", width = 6, height = 6)
plot(ROC_rt,time = 3,col='#E6756F',title = F,lwd=2)
plot(ROC_rt,time = 5,col = '#589AC4',add = T,title = F,lwd=2)
legend('bottomright',
       c(paste0('AUC at 3 years:',round(ROC_rt$AUC[1],2)),
         paste0('AUC at 5 years:',round(ROC_rt$AUC[2],2))),
       col = c('#E6756F','#589AC4'),lwd = 2,bty = 'n')
dev.off()
}

rm(list = ls())
{
  clin<-read.csv("35.Gliomatrainingclin.csv",header = T)
  riskscore<-read.table("30.lassoRisk.txt",header = T,sep = "\t")
  riskClinExp=riskscore[,c(1,4:13)]
  write.table(riskClinExp,"38.GliomariskClinExp.txt",sep = "\t",row.names = F)
  riskgroup=riskscore[,c(1,15)]
  riskClinGroup=merge(clin,riskgroup,by.x="Id",by.y ='id')
  write.table(riskClinGroup,"39.GliomariskClinGroup.txt",sep = "\t",row.names = F)
  field="risk"
  flag1="low"
  flag2="high"
  rt=read.table("39.GliomariskClinGroup.txt",sep="\t",header=T,check.names=F)
  trainFlag=rt[rt[,field]==flag1,]
  trainFlag=cbind(trainFlag,flag="Group1")
  testFlag=rt[rt[,field]==flag2,]
  testFlag=cbind(testFlag,flag="Group2")
  newTable=rbind(trainFlag,testFlag)
  newLabels=c("id")
  for(i in 2:(ncol(rt)-1) ){
    nameStat=colnames(newTable)[i]
    tableStat=table(newTable[,c(nameStat,"flag")])
    pStat=chisq.test(tableStat)
    pvalue=pStat$p.value
    if(pvalue<0.001){
      newLabels=c(newLabels,paste0(colnames(newTable)[i],"***"))
    }else if(pvalue<0.01){
      newLabels=c(newLabels,paste0(colnames(newTable)[i],"**"))
    }else if(pvalue<0.05){
      newLabels=c(newLabels,paste0(colnames(newTable)[i],"*"))
    }else{
      newLabels=c(newLabels,colnames(newTable)[i])
    }
    print(paste(colnames(newTable)[i],pvalue,sep=" "))
  }
  newLabels=c(newLabels,colnames(newTable)[ncol(rt)])
  colnames(rt)=newLabels
  write.table(rt,file="40.GliomariskCliGroup.sig.txt",sep="\t",row.names=F,quote=F)
  rt=read.table("38.GliomariskClinExp.txt",sep="\t",header=T,row.names=1,check.names=F) 
  rt=t(rt)
  outpdf="41.Gliomaclinsigheatmap.pdf"
  library(pheatmap)
  Type=read.table("40.GliomariskCliGroup.sig.txt",sep="\t",header=T,row.names=1,check.names=F)
  Type=Type[order(Type$risk),]
  rt=rt[,row.names(Type)]
  rt=t(scale(t(rt)))
  rt[rt>2]=2
  rt[rt< -2]=-2
  pdf(outpdf,height=14,width=13)
  pheatmap(rt, annotation=Type, 
           #color = colorRampPalette(c("#8ECFC9", "#FFBE7A", "#FA7F6F"))(100),
           cluster_cols =F,
           fontsize=7.5,
           fontsize_row=8,
           show_colnames=F,
           fontsize_col=3)
  dev.off()
}


{
  rm(list = ls())
  clin<-read.csv("36.LGGtrainingclin.csv",header = T)
  riskscore<-read.table("30.lassoRisk.txt",header = T,sep = "\t")
  riskClinExp=riskscore[,c(1,4:13)]
  write.table(riskClinExp,"42.LGGriskClinExp.txt",sep = "\t",row.names = F)
  riskgroup=riskscore[,c(1,15)]
  riskClinGroup=merge(clin,riskgroup,by.x="Id",by.y ='id')
  write.table(riskClinGroup,"43.LGGriskClinGroup.txt",sep = "\t",row.names = F)
  field="risk"
  flag1="low"
  flag2="high"
  rt=read.table("43.LGGriskClinGroup.txt",sep="\t",header=T,check.names=F)
  trainFlag=rt[rt[,field]==flag1,]
  trainFlag=cbind(trainFlag,flag="Group1")
  testFlag=rt[rt[,field]==flag2,]
  testFlag=cbind(testFlag,flag="Group2")
  newTable=rbind(trainFlag,testFlag)
  newLabels=c("id")
  for(i in 2:(ncol(rt)-1) ){
    nameStat=colnames(newTable)[i]
    tableStat=table(newTable[,c(nameStat,"flag")])
    pStat=chisq.test(tableStat)
    pvalue=pStat$p.value
    if(pvalue<0.001){
      newLabels=c(newLabels,paste0(colnames(newTable)[i],"***"))
    }else if(pvalue<0.01){
      newLabels=c(newLabels,paste0(colnames(newTable)[i],"**"))
    }else if(pvalue<0.05){
      newLabels=c(newLabels,paste0(colnames(newTable)[i],"*"))
    }else{
      newLabels=c(newLabels,colnames(newTable)[i])
    }
    print(paste(colnames(newTable)[i],pvalue,sep=" "))
  }
  newLabels=c(newLabels,colnames(newTable)[ncol(rt)])
  colnames(rt)=newLabels
  write.table(rt,file="44.LGGriskCliGroup.sig.txt",sep="\t",row.names=F,quote=F)
  
  rt=read.table("42.LGGriskClinExp.txt",sep="\t",header=T,row.names=1,check.names=F) 
  rt=t(rt)
  outpdf="45.LGGclinsigheatmap.pdf"
  library(pheatmap)
  Type=read.table("44.LGGriskCliGroup.sig.txt",sep="\t",header=T,row.names=1,check.names=F)
  Type=Type[order(Type$risk),]
  rt=rt[,row.names(Type)]
  rt=t(scale(t(rt)))
  rt[rt>2]=2
  rt[rt< -2]=-2
  pdf(outpdf,height=14,width=13)
  pheatmap(rt, annotation=Type, 
           #color = colorRampPalette(c("#8ECFC9", "#FFBE7A", "#FA7F6F"))(100),
           cluster_cols =F,
           fontsize=7.5,
           fontsize_row=8,
           show_colnames=F,
           fontsize_col=3)
  dev.off()
}

rm(list = ls())
clin<-read.table("46.Gliomatransclin.txt",header = T,sep = "\t")
risk<-read.table("30.lassoRisk.txt",header = T,sep = "\t")
risk1=risk[,c(1,14)]
indepInput=merge(clin,risk1,by.x = 'Id',by.y = 'id')
write.table(indepInput,"47.indepInput.txt",sep = "\t",row.names = F)

library(survival)
library(forestplot)
options(forestplot_new_page = FALSE)
rt=read.table("47.indepInput.txt",header=T,sep="\t",check.names=F,row.names=1)

outTab=data.frame()
for(i in colnames(rt[,3:ncol(rt)])){
  cox <- coxph(Surv(futime, fustat) ~ rt[,i], data = rt)
  coxSummary = summary(cox)
  coxP=coxSummary$coefficients[,"Pr(>|z|)"]
  outTab=rbind(outTab,
               cbind(id=i,
                     HR=coxSummary$conf.int[,"exp(coef)"],
                     HR.95L=coxSummary$conf.int[,"lower .95"],
                     HR.95H=coxSummary$conf.int[,"upper .95"],
                     pvalue=coxSummary$coefficients[,"Pr(>|z|)"])
  )
}
write.table(outTab,file="48.uniCox.xls",sep="\t",row.names=F,quote=F)

rt=read.table("47.indepInput.txt",header=T,sep="\t",check.names=F,row.names=1)
multiCox=coxph(Surv(futime, fustat) ~ ., data = rt)
multiCoxSum=summary(multiCox)
outTab=data.frame()
outTab=cbind(
  HR=multiCoxSum$conf.int[,"exp(coef)"],
  HR.95L=multiCoxSum$conf.int[,"lower .95"],
  HR.95H=multiCoxSum$conf.int[,"upper .95"],
  pvalue=multiCoxSum$coefficients[,"Pr(>|z|)"])
outTab=cbind(id=row.names(outTab),outTab)
write.table(outTab,file="49.multiCox.xls",sep="\t",row.names=F,quote=F)

rm(list = ls())
{
  rt <- read.table("48.uniCox.xls", header = TRUE, sep = "\t", row.names = 1, check.names = FALSE)
  data <- as.matrix(rt)
  HR <- data[, 1:3]
  hr <- sprintf("%.3f", HR[, "HR"])
  hrLow <- sprintf("%.3f", HR[, "HR.95L"])
  hrHigh <- sprintf("%.3f", HR[, "HR.95H"])
  pVal <- data[, "pvalue"]
  pVal <- ifelse(pVal < 0.001, "<0.001", sprintf("%.3f", pVal))
  unilabels <- 
    list(c(NA, rownames(HR)),
         append("pvalue", pVal),
         append("Hazard ratio", paste0(hr, "(", hrLow, "-", hrHigh, ")")))
  rt2 <- read.table("49.multiCox.xls", header = TRUE, sep = "\t", row.names = 1, check.names = FALSE)
  data2 <- as.matrix(rt2)
  HR2 <- data2[, 1:3]
  hr2 <- sprintf("%.3f", HR2[, "HR"])
  hrLow2 <- sprintf("%.3f", HR2[, "HR.95L"])
  hrHigh2 <- sprintf("%.3f", HR2[, "HR.95H"])
  pVal2 <- data2[, "pvalue"]
  pVal2 <- ifelse(pVal2 < 0.001, "<0.001", sprintf("%.3f", pVal2))
  multilabels <- 
    list(c(NA, rownames(HR2)),
         append("pvalue", pVal2),
         append("Hazard ratio", paste0(hr2, "(", hrLow2, "-", hrHigh2, ")")))
  clrs <- fpColors(box = "#E6756F", line = "#A2C8DD", summary = "#A5CE9D")
  pdf(file = "50.UniCoxForest.pdf", width = 8, height = 8)
  forestplot(unilabels, 
             rbind(rep(NA, 3), HR),
             col = clrs,
             graphwidth = unit(50, "mm"),
             xlog = TRUE,
             boxsize = 0.3,
             xlab = "Hazard ratio",
             lineheight = "auto",
             lty.ci = 7,
             lwd.ci = 2,
             ci.vertices.height = 0.1,
             line.margin = unit(1, 'mm'),
             colgap = unit(3, 'mm'),
             zero = 1
  )
  dev.off()
  pdf(file = "51.MultiCoxForest.pdf", width = 8, height = 8)
  forestplot(multilabels, 
             rbind(rep(NA, 3), HR2),
             col = fpColors(box="#EFAB6D",line = "#A2C8DD", summary = "#A5CE9D"),            
             graphwidth = unit(50, "mm"),
             xlog = TRUE,
             boxsize = 0.3,
             xlab = "Hazard ratio",
             lineheight = "auto",
             lty.ci = 7,
             lwd.ci = 2,
             ci.vertices.height = 0.1,
             line.margin = unit(1, 'mm'),
             colgap = unit(3, 'mm'),
             zero = 1
  )
  dev.off()
}

rm(list = ls())
clin1<-read.csv("52.gliomatrainingclin.csv",header = T)
risk<-read.table("30.lassoRisk.txt",header = T,sep = "\t")
riskScore=risk[,c(1,15)]
clin<-merge(clin1,riskScore,by.x = "Id",by.y = "id")
dat<-clin
rt<-as.data.frame(dat)
library(compareGroups)
a<-descrTable(risk~.,data = rt)
b<-a$descr
write.csv(b,"53.Gliomadescri.csv")
{
  ##Age
  dat$Age <- factor(dat$Age, levels = c("<45", "≥45"), labels = c("lt45", "ge45"))
  rt_lt45 <- dat[dat$Age == "lt45", ]
  rt_ge45 <- dat[dat$Age == "ge45", ]
  f_lt45 <- coxph(Surv(futime, fustat) ~ risk, data = rt_lt45)
  f_ge45 <- coxph(Surv(futime, fustat) ~ risk, data = rt_ge45)
  summary_lt45 <- summary(f_lt45)
  summary_ge45 <- summary(f_ge45)
  results <- data.frame(
    HR = c((summary_lt45$coef[1,2]), (summary_ge45$coef[1,2])),
    Lower.95 = c(summary_lt45$conf.int[1, 3], summary_ge45$conf.int[1, 3]),
    Upper.95 = c(summary_lt45$conf.int[1, 4], summary_ge45$conf.int[1, 4]),
    P.value = c(summary_lt45$coefficients[1, 5], summary_ge45$coefficients[1, 5])
  )
  rownames(results) <- c("Age<45", "Age≥45") 
  print(results)
  summary(f_lt45)
  summary(f_ge45)
  
  rm(list = ls())
  ##########subgroup anaysis
  clin1<-read.csv("52.gliomatrainingclin.csv",header = T)
  risk<-read.table("30.lassoRisk.txt",header = T,sep = "\t")
  riskScore=risk[,c(1,15)]
  clin<-merge(clin1,riskScore,by.x = "Id",by.y = "id")
  dat<-clin
  ##Grade
  dat$Grade <- factor(dat$Grade, levels = c("G2-3", "G4"), labels = c("G2_3", "G4"))
  rt_G2_3 <- dat[dat$Grade == "G2_3", ]
  rt_G4 <- dat[dat$Grade == "G4", ]
  f_G2_3 <- coxph(Surv(futime, fustat) ~ risk, data = rt_G2_3)
  f_G4 <- coxph(Surv(futime, fustat) ~ risk, data = rt_G4)
  summary_G2_3 <- summary(f_G2_3)
  summary_G4 <- summary(f_G4)
  results <- data.frame(
    HR = c((summary_G2_3$coef[1,2]), (summary_G4$coef[1,2])),
    Lower.95 = c(summary_G2_3$conf.int[1, 3], summary_G4$conf.int[1, 3]),
    Upper.95 = c(summary_G2_3$conf.int[1, 4], summary_G4$conf.int[1, 4]),
    P.value = c(summary_G2_3$coefficients[1, 5], summary_G4$coefficients[1, 5])
  )
  rownames(results) <- c("G2-3", "G4")
  print(results)
  summary(f_G2_3)
  summary(f_G4)
  
  rm(list = ls())
  ##########subgroup anaysis
  clin1<-read.csv("52.gliomatrainingclin.csv",header = T)
  risk<-read.table("30.lassoRisk.txt",header = T,sep = "\t")
  riskScore=risk[,c(1,15)]
  clin<-merge(clin1,riskScore,by.x = "Id",by.y = "id")
  dat<-clin
  ##First presenting symptom
  rt_Headaches <- dat[dat$First.presenting.symptom == "Headaches", ]
  rt_Mental_Status_Changes <- dat[dat$First.presenting.symptom == "Mental Status Changes", ]
  rt_Motor_Movement_Changes <- dat[dat$First.presenting.symptom == "Motor/Movement Changes", ]
  rt_Seizures <- dat[dat$First.presenting.symptom == "Seizures", ]
  rt_Sensory_Changes <- dat[dat$First.presenting.symptom == "Sensory Changes", ]
  rt_Visual_Changes <- dat[dat$First.presenting.symptom == "Visual Changes", ]
  f_Headaches <- coxph(Surv(futime, fustat) ~ risk, data = rt_Headaches)
  f_Mental_Status_Changes <- coxph(Surv(futime, fustat) ~ risk, data = rt_Mental_Status_Changes)
  f_Motor_Movement_Changes <- coxph(Surv(futime, fustat) ~ risk, data = rt_Motor_Movement_Changes)
  f_Seizures <- coxph(Surv(futime, fustat) ~ risk, data = rt_Seizures)
  f_Sensory_Changes <- coxph(Surv(futime, fustat) ~ risk, data = rt_Sensory_Changes)
  f_Visual_Changes <- coxph(Surv(futime, fustat) ~ risk, data = rt_Visual_Changes)
  summary_Headaches <- summary(f_Headaches)
  summary_Mental_Status_Changes <- summary(f_Mental_Status_Changes)
  summary_Motor_Movement_Changes <- summary(f_Motor_Movement_Changes)
  summary_Seizures <- summary(f_Seizures)
  summary_Sensory_Changes <- summary(f_Sensory_Changes)
  summary_Visual_Changes <- summary(f_Visual_Changes)
  results <- data.frame(
    HR = c((summary_Headaches$coef[1,2]), (summary_Mental_Status_Changes$coef[1,2]), (summary_Motor_Movement_Changes$coef[1,2]),
           (summary_Seizures$coef[1,2]), (summary_Sensory_Changes$coef[1,2]), (summary_Visual_Changes$coef[1,2])),
    Lower.95 = c(summary_Headaches$conf.int[1, 3], summary_Mental_Status_Changes$conf.int[1, 3],
                 summary_Motor_Movement_Changes$conf.int[1, 3], summary_Seizures$conf.int[1, 3], 
                 summary_Sensory_Changes$conf.int[1, 3], summary_Visual_Changes$conf.int[1, 3]),
    Upper.95 = c(summary_Headaches$conf.int[1, 4], summary_Mental_Status_Changes$conf.int[1, 4], 
                 summary_Motor_Movement_Changes$conf.int[1, 4], summary_Seizures$conf.int[1, 4], 
                 summary_Sensory_Changes$conf.int[1, 4], summary_Visual_Changes$conf.int[1, 4]),
    P.value = c(summary_Headaches$coefficients[1, 5], summary_Mental_Status_Changes$coefficients[1, 5], 
                summary_Motor_Movement_Changes$coefficients[1, 5], summary_Seizures$coefficients[1, 5], 
                summary_Sensory_Changes$coefficients[1, 5], summary_Visual_Changes$coefficients[1, 5])
  )
  rownames(results) <- c("Headaches", "Mental_Status_Changes", "Motor_Movement_Changes", 
                         "Seizures", "Sensory_Changes", "Visual_Changes")
  print(results)
  
  rm(list = ls())
  ##########subgroup anaysis
  clin1<-read.csv("52.gliomatrainingclin.csv",header = T)
  risk<-read.table("30.lassoRisk.txt",header = T,sep = "\t")
  riskScore=risk[,c(1,15)]
  clin<-merge(clin1,riskScore,by.x = "Id",by.y = "id")
  dat<-clin
  ##New tumor event
  rt_NO <- dat[dat$New.tumor.event.after.initial.treatment == "NO", ]
  rt_YES <- dat[dat$New.tumor.event.after.initial.treatment == "YES", ]
  f_NO <- coxph(Surv(futime, fustat) ~ risk, data = rt_NO)
  f_YES <- coxph(Surv(futime, fustat) ~ risk, data = rt_YES)
  summary_NO <- summary(f_NO)
  summary_YES <- summary(f_YES)
  results <- data.frame(
    HR = c((summary_NO$coef[1,2]), (summary_YES$coef[1,2])),
    Lower.95 = c(summary_NO$conf.int[1, 3], summary_YES$conf.int[1, 3]),
    Upper.95 = c(summary_NO$conf.int[1, 4], summary_YES$conf.int[1, 4]),
    P.value = c(summary_NO$coefficients[1, 5], summary_YES$coefficients[1, 5])
  )
  rownames(results) <- c("NO", "Yes") 
  print(results)
  summary(f_NO)
  summary(f_YES)
}

rm(list = ls())
{
  library('forestplot')
  sub<-read.csv("53.Gliomadescri.csv",header = T)
  head(sub)
  pdf("54.subtype.pdf", width = 11, height = 12,onefile = F)
  forestplot(as.matrix(sub[, 1:5]),
             mean = sub$mean,
             lower = sub$lower,
             upper = sub$upper,
             graph.pos = 5,
             graphwidth = unit(50, 'mm'),
             col=fpColors(line = "#589AC4",box="#E6756F"),
             lineheight = "auto",
             lty.ci = 7,
             lwd.ci = 2,
             ci.vertices.height = 0.15,
             boxsize = 0.3,
             line.margin = unit(1, 'mm'),
             colgap = unit(3, 'mm'),
             zero = 1,
             txt_gp = fpTxtGp(label = gpar(cex = 1.2),
                              ticks = gpar(cex = 1.1),
                              xlab = gpar(cex = 1.2),
                              title = gpar(cex = 1.5)),
             legend_args = list(
               x = 0.7, y = 0.9,
               text = c("Mean", "95% CI"),
               boxsize = unit(0.3, "in"),
               lines = TRUE,
               col=fpColors(line = "#589AC4",box="#E6756F"),
               title = "Legend",
               title.just = c("left", "center"),
               title.col = "black",
               title.cex = 1.2,
               title.offset = unit(0.1, "in"),
               draw = TRUE
             ),
             clip = c(-2, 2),
             xlim = c(-2, 2),
             xlab = "Hazard Ratio",
             hrzl_lines = list(
               "1" = gpar(lwd = 5, col = "black", lty = 1),
               "2" = gpar(lwd = 2, col = "grey50", lty = 2),
               "4" = gpar(lwd = 2, col = "grey50", lty = 2),
               "5" = gpar(lwd = 2, col = "grey50", lty = 2),
               "7" = gpar(lwd = 2, col = "grey50", lty = 2),
               "8" = gpar(lwd = 2, col = "grey50", lty = 2),
               "15" = gpar(lwd = 2, col = "grey50", lty = 2),
               "16" = gpar(lwd = 2, col = "grey50", lty = 2),
               "19" = gpar(lwd = 5, col = "black", lty = 1)
             )
  )
  
  dev.off()
}

rm(list = ls())
clin1<-read.csv("52.gliomatrainingclin.csv",header = T)
risk<-read.table("30.lassoRisk.txt",header = T,sep = "\t")
riskScore=risk[,c(1,15)]
clin<-merge(clin1,riskScore,by.x = "Id",by.y = "id")
write.csv(clin,"55.clin.csv",row.names = F)
{
  rm(list = ls())
  ST<-read.csv("55.clin.csv",header = T)
  library(survminer)
  library(survival)
  ST$futime<-ST$futime/365
  fit<-survfit(Surv(ST$futime,ST$fustat)~risk,data=ST)
  summary(fit) 
  pdf(file="56.age45low.pdf",onefile = FALSE)
  pdf(file="56.age45high.pdf",onefile = FALSE)
  pdf(file="57.G2-3.pdf",onefile = FALSE)
  pdf(file="58.Headaches.pdf",onefile = FALSE)
  pdf(file="59.YES New tumor event.pdf",onefile = FALSE)
  
  my_palette <- c("#E6756F","#589AC4")
  ggsurvplot(fit,
             pval = T,
             conf.int = T,
             conf.int.style = "ribbon", 
             break.time.by = 2,
             risk.table = T,
             #risk.table = "abs_pct",
             risk.table.col="strata",
             risk.table.y.text = T, 
             #ncensor.plot = TRUE, 
             ylab="Survival rate",
             xlab="Time (year)",
             legend.labs=c("High risk","Low risk"),
             palette = my_palette)
  dev.off()
}

rm(list = ls())
###GO KEGG
library(openxlsx)
library(clusterProfiler)
library(ggplot2)
library(enrichplot)
library(GOplot)
library(DOSE)
library(stringr)
fr<-read.xlsx('60.Immune LM genes and LogFC.xlsx',rowNames = F,colNames = T) 
GO<-enrichGO(
  gene$ENTREZID,
  OrgDb = 'org.Hs.eg.db',
  keyType = "ENTREZID",
  ont = "ALL",
  pvalueCutoff = 0.05,
  pAdjustMethod = "BH",
  qvalueCutoff = 0.05,
  minGSSize = 10,
  maxGSSize = 500,
  readable = TRUE) 
write.csv(GO,"61.GO.csv",row.names = F)
KEGG<-enrichKEGG(
  gene$ENTREZID,
  organism = "hsa",
  keyType = "kegg",
  pvalueCutoff = 0.05,
  pAdjustMethod = "BH",
  minGSSize = 5,
  maxGSSize = 500,
  qvalueCutoff = 0.2,
  use_internal_data = FALSE)
write.csv(KEGG,"62.KEGG.csv",row.names = F)

{
  rm(list = ls())
  #install.packages('networkD3')
  library(networkD3)
  lncRNA_miRNA<-read.table("65.mRNA-lnc.txt",header = T,sep = "\t")
  miRNA_mRNA<-read.table("66.lnc-func.txt",header = T,sep = "\t")
  ceRNA <- merge(lncRNA_miRNA, miRNA_mRNA, by = 'lncRNA')
  ceRNA$link <- 1
  ceRNA <- reshape::melt(ceRNA, id = 'link')
  variable <- summary(ceRNA$variable)
  ceRNA$flow <- rep(1:variable[1], length(variable))
  
  head(ceRNA)
  mycol <- c('#8DD3C7', '#FFFFB3', '#BEBADA', '#FB8072', '#80B1D3', '#FDB462', '#CC9999',
             '#B3DE69', '#FCCDE5', '#BC80BD', '#CCEBC5', '#FFED6F', '#E41A1C', '#377EB8',
             '#4DAF4A', '#984EA3', '#FF7F00', '#FFFF33', '#A65628', '#F781BF', '#66C2A5', 
             '#6181BD', '#F34800', '#64A10E', '#FF00FF', '#c7475b', '#049a0b', '#BEAED4', 
             '#FDC086', '#FFFF99', '#386CB0', '#F0027F', '#4253ff', '#ff4308', '#D8D155',
             '#64495D', '#7CC767', '#FFCCFF', '#CC99FF', '#33CCCC', '#663300', '#CC3300',
             '#FF0000', '#993366', '#0000CC', '#663366', '#6699CC', '#990000',
             '#CC6666', '#9933CC', '#33FF99', '#6600CC', '#0099CC', '#33FFCC',
             '#FFCC66')
  
  library(ggalluvial)
  p <- ggplot(ceRNA, aes(x = variable, y = link,
                         stratum = value, alluvium = flow, fill = value)) +
    geom_stratum() + 
    geom_flow(aes.flow = 'forward') + 
    #scale_fill_manual(values = mycol) +
    geom_text(stat = 'stratum', aes(label = after_stat(stratum)), size = 2.5) + 
    scale_x_discrete(limits = c('mRNA', 'lncRNA', 'function.')) + 
    labs(x = '', y = '') + 
    theme(legend.position = 'none', panel.background = element_blank(),
          line = element_blank(), axis.text.y = element_blank()) 
  print(p)
  ggsave("67.GO.pdf", plot = p, width = 8, height = 6)
}

"#E6756F","#A2C8DD","#A5CE9D","#589AC4","#7F7DB5","#EFAB6D","#ECE644"
