# Supplementary material for: The role of immune- and lipid metabolism-related genes in macrophage polarization and prognosis of glioblastoma
Source: Front Oncol. 2025 Oct 14;15:1660754. doi: 10.3389/fonc.2025.1660754 (PMC12558797; doi:10.3389/fonc.2025.1660754)
Supplement: Supplementary file 1 [file DataSheet1.zip › Supplementary Materials/Supplementary Table 1_Differentially Expressed Genes Based on ImmuneScore Stratification.txt]

gene
TYROBP
GPSM3
LAIR1
HLA-DMA
SASH3
LAPTM5
HLA-DMB
CYBA
CD300A
FERMT3
CD53
CD86
ITGB2
SLC7A7
HAVCR2
SPI1
ARHGDIB
C1QB
FCER1G
VAMP8
C1QC
LAT2
CTSS
ABI3
LRRC25
C1QA
PARVG
CD300C
NCF4
ARPC1B
PYCARD
ALOX5
CD74
FCGR2A
HCK
PTPN6
MYO1F
RNASE6
SIGLEC9
CASP1
IL18
RAC2
HCLS1
SERPINA1
BTK
OSCAR
TBXAS1
TLR2
VAV1
ADAP2
CD4
MILR1
ALOX5AP
LY86
LGALS9
NCKAP1L
GMFG
TNFAIP8L2
FCGR1A
CYTH4
FCGR3A
HLA-DRA
SLC15A3
AIF1
HCST
PLEK
HLA-DRB1
LILRB4
HLA-DOA
EVI2B
LCP1
LST1
LILRB1
RPS6KA1
LYN
MS4A6A
CTSZ
CD37
LCP2
C3AR1
HLA-DPB1
SYK
S100A11
TREM2
WAS
RNASET2
FPR1
C3
SQOR
GPR65
SAMSN1
MSR1
FBP1
RGS19
ARHGAP30
TMIGD3
UNC93B1
C1orf162
RNASE2
HLA-DPA1
SERPINB1
CD14
CYBB
DEF6
TNFRSF1B
CCR1
NCF2
LY96
PTPRC
TYMP
CLEC7A
IL10RA
CAPG
CTSC
TLR1
LHFPL2
NPC2
GIMAP4
OLFML3
SLA
SLC11A1
CSF3R
FTL
GPX1
SCIN
MS4A7
ITGAM
APBB1IP
IGSF6
THEMIS2
PTGS1
PIK3AP1
FXYD5
VSIG4
HLA-E
IL13RA1
TLR7
MNDA
HLA-DQA1
C2
FCGRT
FGL2
MS4A4A
PTAFR
C5AR1
CTSB
CORO1A
CEBPA
UCP2
SIGLEC10
RHBDF2
GIMAP2
APOBEC3C
GPR183
CALHM6
RGS10
ST14
AOAH
FYB1
RNF135
A2M
LPAR5
BCL2A1
LPAR6
CXCL16
CSTA
HMOX1
ADA2
B2M
SYNGR2
SRGN
PDCD1LG2
SLC2A5
TCIRG1
PLBD1
TGFB1
TMSB4X
SLAMF8
HLA-B
HLA-DQB1
CSF2RA
CASP4
CARD16
CLIC1
COL8A2
SLC16A3
SLC1A5
RAB32
EBI3
SPP1
HAMP
HLA-DRB5
GBP2
SAT1
S100A4
OLR1
FCGBP
GYPC
FPR3
PLSCR1
TNFRSF1A
GPR34
C1R
CEBPB
PLAAT4
AGTRAP
SIGLEC14
CPVL
S100A10
TMEM119
S100A6
CSF1R
SUSD3
VAMP5
ANKRD22
HLA-C
PYGL
GAL3ST4
CD163
CHI3L2
BST2
MYL12A
CD44
PSMB9
STAB1
LSP1
GBP1
VIM
C1RL
GSDMD
RHOC
CCL5
SERPING1
PLAUR
MSN
GLIPR1
UNC13A
C1orf54
CFI
ANXA2
LYZ
RAB20
TSPO
CD58
DPYD
PLEKHA4
ANXA1
C1S
GNG5
S100A9
HLA-A
CP
ITGAX
DUSP23
CEBPD
RGS1
SECTM1
SPTBN2
DHRS3
NIBAN1
MCUB
PSMB8
IFITM2
CCL2
CXCR4
IGFBP7
CASKIN1
MAST1
APOL1
SPOCD1
CHRNB2
PAK3
TMEM176B
TRIM22
PLAU
CDK5R1
DOK6
TNFRSF12A
SCRT1
KCNIP2
APOC1
BRSK2
GABRB3
TMEM151B
WWTR1
ADGRB3
ICAM1
PDPN
PRR36
ZDHHC22
GABBR1
TMBIM1
CFD
ELAVL2
SNAP91
SELPLG
CHGB
SEZ6L
UNC79
OAS1
STX1B
SLITRK1
CACNG2
STEAP3
NALF1
CNN3
EMP1
BSN
HMGCS1
CYTL1
TUB
RUNDC3A
TSPOAP1
UNC5A
ADGRA1
CAMSAP3
SRPX2
JPH3
AMER3
INA
SVOP
TMEM35A
PLTP
CD99
PCSK2
PLP2
EMP3
CXCL10
CUX2
CLEC5A
MMP14
ITGA5
S100A3
CELF3
CELSR3
MRC2
JPH4
PDZD4
S100A8
OSMR
MAN1C1
IFITM3
MMD2
SMIM3
ABCC8
GABRA3
S1PR3
APOL4
NAP1L3
CCDC92B
HRH3
PDE2A
CPQ
STXBP1
CDHR1
SIGLEC8
UPP1
ATP8A1
EVA1B
LINGO1
ACSL6
NNMT
PTPRT
DNM3
ARFGEF3
MAPK8IP2
HLA-DQB2
CLCF1
TUBB6
F13A1
CHI3L1
GBP3
ST8SIA3
GNG12
KCNK3
MAP2
CBLN1
KIAA0040
PLIN2
NSG2
SHISA7
PSD
CPLX1
ABCC3
SEPTIN3
TMSB10
KCNJ11
OAS2
SHISAL1
TAGLN2
RDH10
GPNMB
MARCHF4
MAPT
CPLX2
PGAP4
ACTL6B
ZFP36
ECM2
PIFO
IQSEC3
CD52
ANXA5
CRTAC1
NRXN1
LGALS1
SCN3B
IFI44
TRIP6
KCNJ9
CHGA
NAMPT
HIP1R
FAM20C
HLF
CNTNAP2
ATCAY
RAB3C
SLC6A1
MYT1L
SKAP2
LRRN4CL
TIMP1
FSTL1
NMNAT2
SOCS3
ARPP21
FRRS1L
OLFML2B
TUBA1C
IER3
H2BC12
FLRT1
SYP
TLCD3B
ATP6V1G2
GRIA2
GABRG2
METTL7B
UBE2QL1
GFRA1
TNR
RTP5
TMEM176A
GRIN1
SERPINE1
NRSN1
DUSP26
CAVIN1
KIF21B
KCNB1
RAB34
FBXO32
CELF5
SLC8A2
HLA-DQA2
PLVAP
SLC7A14
RGS7
KIF5C
GAD1
SYN1
FBXL16
L1CAM
SEMA6B
TCIM
CDK5R2
KCNIP3
SYT4
SLC43A3
ATP1A3
CADM2
TNC
DIRAS3
TGFBI
CELF4
SFRP4
ST6GAL2
TRIM67
CHRM1
DSCAML1
KCNQ2
LRP4
ATF3
LTF
ELFN2
TNK2
ATP2B2
GDAP1L1
WNT7B
NOG
CD93
RAB3A
FBLL1
RAPGEF4
SSTR2
SERPINH1
CABP1
GEM
LGALS3
SCG3
CSPG5
ITGB4
DLGAP1
SLIT1
EFEMP1
PHACTR3
FGFBP3
PHYHIPL
KIF1A
PSRC1
FBLN5
GADD45A
CPNE5
PDLIM1
VSTM2A
CX3CR1
AMER2
NPTXR
FAM222A
FAIM2
SMIM45
SAPCD2
VCAM1
DEPP1
ACTN1
SMIM18
NAP1L2
FAM181A
RGR
SNCB
IFI6
JUNB
COL1A1
HSPB1
MGP
HSPA6
FAM163B
RGS16
ALDOC
ACBD7
MEGF11
CTSH
RCOR2
SPHKAP
LEFTY2
C21orf62
CNTFR
LUM
MX1
EFEMP2
ISG15
COL6A2
PTX3
GRIA4
OLFM1
SYT13
DCX
LDHA
IBSP
TNFSF13B
SUSD5
CA10
SNAP25
FN1
MYT1
SOX8
PLA2G2A
OPCML
FOXJ1
DLL1
TMEM179
CAV1
FABP5
VASN
CA3
PPP2R2C
GPR27
CCN1
FLNC
TGFB2
KIF5A
SEZ6
SHC3
COL3A1
COL4A1
BRINP1
RTN1
AEBP1
AGAP2
COL4A2
ADGRB1
GABRD
IFI44L
PSD2
SHD
GDF15
TAGLN3
LOX
FOLR2
COL1A2
MACROH2A2
DDN
SH3GL2
ARHGDIG
SAA1
RASL10A
SEZ6L2
SYT1
G0S2
NCAN
CD248
DDIT4L
NEFM
HSPB6
SLN
PLPPR1
PCOLCE
SLC12A5
TMEM130
ENHO
MMP9
SLC6A17
GALNT13
SYN2
PDLIM4
CAMKV
FMOD
PLA2G5
BTBD17
SEC61G
RARRES2
TNFAIP6
F3
CACNG3
BMP2
PLAT
GABRA1
RPH3A
HES6
SULT4A1
MAOB
PACSIN1
CXCL8
FOS
OCIAD2
ADM
HPCAL4
IGFBP2
GABBR2
PHYHIP
BGN
SDC4
ASIC4
FERMT1
POSTN
RBP1
TPPP
PI3
FXYD7
GPR17
SLC1A2
ZNF488
SMOC1
CREG2
CAMK2A
SNCG
SLPI
STMN2
APLNR
EGR1
IL13RA2
VSNL1
NPTX1
MEOX2
IGFBP3
DLL3
SLC17A7
MOXD1
NEFL
AQP1
CSDC2
CCK
HPCA
ETNPPL
NRGN
