# Supplementary material for: The role of immune- and lipid metabolism-related genes in macrophage polarization and prognosis of glioblastoma
Source: Front Oncol. 2025 Oct 14;15:1660754. doi: 10.3389/fonc.2025.1660754 (PMC12558797; doi:10.3389/fonc.2025.1660754)
Supplement: Supplementary file 1 [file DataSheet1.zip › Supplementary Materials/Supplementary Table 3_Expression Matrix of Lipid Metabolism– and Immune-Related Genes.txt]

gene_name	TCGA.06.0878.01A	TCGA.26.5135.01A	TCGA.06.5859.01A	TCGA.06.2563.01A	TCGA.41.2571.01A	TCGA.28.5207.01A	TCGA.14.0871.01A	TCGA.16.1045.01B	TCGA.32.2632.01A	TCGA.28.2514.01A	TCGA.06.0141.01A	TCGA.06.2569.01A	TCGA.02.2485.01A	TCGA.06.0138.01A	TCGA.06.2564.01A	TCGA.16.0846.01A	TCGA.76.4928.01B	TCGA.76.4931.01A	TCGA.14.0817.01A	TCGA.19.2620.01A	TCGA.26.5132.01A	TCGA.06.0125.02A	TCGA.06.2558.01A	TCGA.06.5414.01A	TCGA.26.5133.01A	TCGA.32.4213.01A	TCGA.06.0210.01A	TCGA.41.2572.01A	TCGA.06.5417.01A	TCGA.19.2624.01A	TCGA.14.1823.01A	TCGA.02.0055.01A	TCGA.32.1982.01A	TCGA.06.2570.01A	TCGA.06.0745.01A	TCGA.14.1402.02A	TCGA.14.0781.01B	TCGA.32.5222.01A	TCGA.28.5204.01A	TCGA.06.5410.01A	TCGA.14.1829.01A	TCGA.02.0047.01A	TCGA.15.0742.01A	TCGA.19.2619.01A	TCGA.06.0168.01A	TCGA.19.1390.01A	TCGA.41.4097.01A	TCGA.06.0649.01B	TCGA.27.2526.01A
ABCC3	3.502340324	2.352297764	1.508806923	1.393441231	1.287004342	0.895642823	0.912182787	4.981340019	2.938650754	3.517949055	4.101896083	0.323305691	2.376642837	2.708196653	4.361105769	0.844592117	3.901082986	2.037409489	1.589583602	4.183570901	2.990915548	3.021205116	1.385071594	3.802857977	0.267736021	4.283181412	4.600943858	1.554628474	1.211387659	3.780770905	2.842289364	3.564350192	5.46180809	0.992653715	1.999081599	2.471008977	5.281335076	1.314114103	1.683141106	2.68654496	3.085234947	3.207952186	3.622556486	2.578738639	2.463044713	0.777141853	4.391790145	4.960979374	1.798303659
ACBD7	0.913902441	1.463697998	1.535162497	1.302667626	1.379578644	3.640430876	1.246159675	1.937175848	1.925109388	2.397857648	1.734927361	0.75257855	3.057082861	2.095252717	1.735941179	1.916828571	0.661752164	1.480774301	1.314452392	2.962001401	1.823879354	1.437832527	3.019544209	1.319361603	0.512415041	0.534806539	0.695604184	1.099187077	2.051573218	1.222052548	0.570464588	0.825852331	0.797499293	2.846769837	1.032094504	2.542949484	0.784806942	1.55236493	1.079921729	0.793241828	1.557652032	2.726257264	1.665649428	4.456499452	3.330017412	2.174489586	2.77839421	1.543546012	3.136225096
ACSL6	0.953829507	1.280204123	2.988804248	1.572741779	0.916567256	2.200272245	0.376375059	2.040727719	1.741200424	2.428038744	1.737897671	0.128748024	1.56237108	2.037134355	1.333577401	2.368572406	0.497743312	1.265821824	0.883555585	1.476064263	0.910379343	1.376359082	2.125541825	1.052263232	1.006264864	0.465844474	0.529443373	1.582712386	2.507987912	1.947253025	2.227112808	0.38343158	1.182330847	1.598386232	1.195644602	1.759110055	0.822004229	0.921217414	1.234639581	0.747794171	1.613311329	1.518382414	0.80448222	2.012857155	1.878571276	2.910039518	2.371103968	2.139240746	2.15267877
ALOX5	3.092142575	2.825417171	1.741968346	2.169794062	2.366257033	2.472905692	1.185415351	4.25431882	3.740409453	2.136925388	4.408017626	0.694924553	1.959672015	3.240488437	2.907447254	2.614601334	3.163546936	2.192047621	3.39364125	2.751781721	2.356231547	2.840219128	2.763298909	3.622334647	1.48603809	3.110797107	3.856701715	2.520666878	1.376143702	1.324526761	3.203146634	4.137251092	3.301261968	3.483105756	2.593623466	2.286220457	3.447148416	3.381389938	2.558736588	5.36290097	2.763098417	3.204933614	1.636260889	2.156743819	3.500751988	2.255983105	3.598731545	3.760831724	2.08616751
ALOX5AP	6.561388184	5.831442103	4.930653335	4.409133515	4.911213093	4.263357051	2.805787657	6.470390377	4.988611548	4.389413592	6.509466596	1.297483805	3.354662901	6.593282763	6.453967105	4.660324442	6.138603776	4.806902851	6.663968887	4.689914683	4.957519422	5.07675229	5.070974522	6.719116349	3.284933084	5.724113221	6.536566643	5.571507784	4.372603284	2.283921208	6.466903026	6.766191953	5.649226347	5.560931454	6.205619155	5.481043642	6.096168242	6.556143597	5.019635419	7.94286851	5.762712148	5.271353274	4.716391081	4.433844213	6.158470374	4.352133535	5.781399647	5.999538728	4.49823136
CAV1	4.746184351	3.606329912	1.907324353	2.471506285	5.214530309	3.25590836	3.228221426	2.928372187	3.93772522	3.737560067	4.787253127	2.175776513	4.503384007	4.238187075	3.488484958	2.53625945	5.767228779	4.476228057	3.061133618	5.961111766	4.76282898	7.139276224	4.617464407	2.945650475	5.208346391	4.075529523	6.166072983	3.825910903	3.560009143	4.046442743	4.427227798	6.462881537	3.78598725	2.790418755	4.197586905	4.905689875	6.060797468	3.029770594	1.99214474	5.31038372	5.03254907	4.702684411	4.103898089	4.269226346	4.427684092	3.350010184	5.902703592	6.085041182	6.949701874
ETNPPL	1.164866676	0.3992804	5.558112154	1.337193303	1.252698673	6.164807302	1.178139332	2.678875466	2.858446038	2.950846519	4.699396993	0.399183692	3.144021667	3.50967327	2.502076521	4.923371178	0.45796822	2.452232574	2.765844482	3.456999664	2.672123848	1.97358097	3.143566273	0.289232161	1.352269443	0.69019651	0.7379008	2.035364793	1.999446698	1.861545104	0.948899451	0.829846317	2.779150002	2.463682239	0.283425405	3.037074574	0.632826684	3.080630921	1.251601891	0.898755449	1.991973838	2.322465092	0.575622488	1.322439245	3.889850165	1.408877522	3.60167796	3.162597342	1.527300209
FABP5	5.125263872	3.290666678	5.33656488	3.420883425	3.884782047	4.402949772	3.837712245	4.937694603	6.324750325	4.32602662	6.120149027	1.6366219	4.502548816	6.002663799	3.965975709	5.659132101	6.919473332	3.280105147	6.798114609	4.493444031	5.933744085	4.418083376	5.638310816	5.017042003	1.492386847	2.227940841	4.541497335	6.410019177	2.520144229	6.919379355	4.798614622	4.348422894	5.860086893	2.916448019	6.177972799	6.42794412	4.251237883	5.115818051	4.839379565	6.293460325	7.725712051	1.930611525	2.310583256	6.033642424	5.023129463	5.483330183	6.000547248	3.856167255	4.418389448
G0S2	5.156466203	4.209652739	2.711212131	1.476990098	3.911590411	2.169881367	4.619764652	3.744322336	4.563407308	3.136791788	5.01308348	2.67353275	3.979490711	3.633684656	3.127756775	1.869046035	4.52452758	3.386249777	3.745933922	2.805523671	3.163983847	1.414641927	3.327548369	3.867077107	0.23640372	2.453731117	4.644730302	1.60049204	1.164126234	4.116511874	4.876222794	4.481163462	3.199456325	5.037499626	4.615861501	2.589015242	2.608641287	5.143331183	2.782545627	5.949934837	2.774257013	3.350844327	2.865834191	2.905111091	4.050590753	2.065642239	2.744739411	2.641100407	2.855292894
GLIPR1	3.083058783	2.710105347	3.35222422	1.63628535	1.301665624	2.092847422	1.365608492	3.717464736	2.328489824	2.002107308	3.701044811	2.230536365	1.757546336	3.396514971	3.009833449	2.104275221	3.546056144	1.896283476	2.901888891	3.187409713	1.841589975	3.45894356	2.516769306	2.393065175	3.937003161	4.143045621	3.932613706	2.60540497	1.958310322	1.635738571	4.362408205	4.933693895	2.779949001	2.327725746	2.870336555	3.361625878	4.588947403	3.171677427	1.816342868	3.667600526	3.88014036	3.018226352	1.533613824	2.197551853	2.840406104	0.941284182	3.988726477	3.785095834	1.747271249
GPX1	7.310938429	8.23756654	7.692158266	7.819647406	8.017016315	7.703987144	6.67322889	8.328176165	8.575310394	7.050060223	8.797121234	6.835627465	7.199324195	8.887574425	7.841450536	7.905606906	8.11746001	7.501506919	9.467327914	7.48593554	7.78584781	6.914014772	7.787063483	8.02617137	7.552296544	8.951545255	7.995749367	8.569822149	6.666669908	6.852324662	8.718908682	8.306205177	8.738906372	7.856770147	8.538970875	8.399029901	8.076699226	8.960117225	7.658637942	9.388560356	9.469590961	7.307804506	7.742547427	7.013102183	8.47410072	6.610492461	8.054893786	8.822297169	8.710508442
HMGCS1	4.561844108	3.964828226	3.740157207	4.221236251	2.964030891	3.600814324	3.579616128	3.692555522	2.93347158	5.405959828	3.671418608	5.100821487	4.587425186	3.270994429	4.036705359	4.639635975	3.134319809	4.303977365	2.61253044	3.58563585	3.959237021	3.400424722	4.475743861	4.982694575	3.716204535	3.532124661	3.43306279	4.227991573	5.303262068	5.356247516	2.881562469	3.116109909	2.959346046	4.696843246	3.115789421	3.011642137	3.294603198	4.449073297	4.787920996	2.982530507	2.315541253	5.478239357	3.931344595	5.399192785	3.568393046	5.46714528	3.658171907	3.315996995	2.976949293
LDHA	7.07278712	6.502731247	6.040982684	6.059047437	7.391952944	5.22889972	6.311088288	6.877843858	5.649820649	7.088604549	6.367815813	4.481147441	5.985941503	6.794532194	6.55056076	4.951422125	7.384825964	6.619968804	6.647378093	6.139590131	7.324574412	7.191146647	6.287527298	6.840240981	4.953112773	7.011598604	7.703411609	6.828287723	5.683683005	6.594659887	6.707966409	7.485009495	6.950744314	5.962699941	7.377439647	7.249615464	7.332644403	6.757786808	6.167841251	7.036244827	7.393066081	5.998146386	6.390758505	6.312282642	6.800799958	7.227558038	6.866777363	5.847427463	6.894964974
LGALS1	8.222972841	8.858526288	7.981723136	8.266212426	7.698449449	7.324931999	7.498997973	8.401537787	8.734905242	8.482605534	8.70569881	9.284732056	7.238152168	8.960619123	8.127544627	7.20926334	9.116175462	8.666000407	9.837611991	7.792390101	8.672421895	8.554587423	7.73262233	8.897740308	7.235378914	10.05959625	9.286834077	9.402522173	6.523836926	8.021805519	8.926095398	10.44751526	8.941858818	7.037799595	8.839510386	8.97754744	9.595874469	8.563505488	8.683931332	9.132758253	9.712770651	8.51473815	7.720166821	8.335330073	8.754902432	6.187552157	8.57287839	8.775029028	9.072062436
PLA2G2A	7.53693416	3.395296563	1.236613495	2.210425538	1.058211884	0.930649351	3.253796448	9.091630776	0.723968762	2.94357676	1.896831701	0.730780131	1.472751363	4.821180032	5.261396104	1.305988096	5.749154681	1.724719373	8.409024529	4.598920686	2.533885714	3.392679469	3.554546631	5.779249665	0.51742848	7.865721215	4.100403275	7.61633062	2.437094851	1.487483733	9.558134243	1.642916098	3.168301619	1.516603646	0.707897434	2.771767987	5.010253699	0.615573341	1.168333851	3.99219727	8.44396237	0.945121208	2.617564931	1.401788735	4.391110183	0.862962362	3.151864832	2.766845858	1.647319975
PLA2G5	3.366515942	2.043870339	2.408079438	4.611261739	1.028666884	2.312825872	1.947852281	4.35267132	3.661852716	2.939983608	4.561937407	0.418035959	1.875598199	1.81989999	3.645027932	2.541128082	5.400581333	4.014373513	3.840633633	4.470401174	4.584969334	2.574627192	1.889800496	4.699376576	0.150354828	3.848836895	3.813107381	4.449867694	1.181675293	1.304253545	5.416847181	2.481452692	2.909066958	0.960333927	0.51588806	5.120857497	6.1769467	2.763406446	4.523771231	5.079386941	3.772347905	1.581894567	4.34139636	3.59285755	3.61147809	0.385573804	4.80916608	2.402955821	6.240723727
PLAAT4	5.613362101	4.70228118	6.718692859	5.359125097	4.0888498	4.138600623	3.233567381	5.489951926	6.123800629	4.496738781	6.226697795	1.766397037	5.676076067	6.024276721	4.51771437	7.051151137	4.680496771	5.263897816	6.394141904	4.747268111	5.437624741	5.397118606	4.709988386	5.633689973	2.505950536	5.716720445	4.376570834	6.936816842	4.122593812	4.265722911	7.530814489	4.99655278	5.197649664	4.41926652	4.744141072	6.840876332	5.894072035	5.506744426	5.769546548	6.216710785	6.869524932	5.393674161	4.921205048	4.941622124	6.464726329	3.027681684	5.057092995	5.063836739	7.683091064
PLBD1	2.283727368	1.27436773	2.319293676	1.894727398	1.228363641	2.179314694	3.404092014	3.10077772	3.431570034	1.09970826	3.262261175	3.441222938	1.394035358	2.391412532	2.371163291	1.515980569	2.852879959	0.856347309	2.739249162	1.603920324	1.569726351	1.857940759	1.890345802	2.331667473	1.193504983	2.650383892	2.265091779	1.393029357	1.278467705	0.991061768	2.350828729	3.708502557	2.744226077	1.821739407	2.324029121	2.05102357	2.028207251	2.907518599	1.433503991	3.73591423	3.380610493	1.891141477	1.194554411	1.327553935	2.544161952	1.074099833	2.278630436	2.38654813	1.781403714
PLEKHA4	3.658152393	3.956281132	3.516629535	4.022665064	3.040600043	3.068851897	4.777136698	4.263402703	4.436151337	4.211839153	3.588213885	4.431112663	5.358347722	3.259857644	4.231535383	5.349571121	4.393455749	4.443942987	4.018526425	4.213981982	5.096105996	5.366471196	3.638929941	6.432466868	3.85903353	4.853121637	4.774923719	5.296127133	2.590528133	3.141317802	5.120652063	4.209576092	3.890626183	3.904846129	2.361436181	3.630743106	4.785825062	3.62716715	5.377575788	3.935192848	3.361516032	3.389494238	6.51166347	4.447936054	4.756962959	4.509264851	3.718852313	4.231876288	4.893725524
PLIN2	5.104041768	5.138726024	2.39419877	2.613594962	3.982376983	2.971213	4.326952344	4.16379124	3.526392834	3.728572374	4.097113458	4.52130184	2.905229777	4.54247606	3.535051137	2.692816568	5.381109121	3.907133687	3.652278313	2.753416459	4.478785831	4.185189366	3.46406593	4.584583561	3.070686913	4.072098356	5.843026833	1.994529584	2.574701956	1.919613084	4.342318812	4.796658707	2.891310164	4.898158177	5.126532691	2.623521378	4.725690158	3.725487526	2.675818836	5.187711386	4.329200874	4.632583252	3.432148962	3.21471857	3.595414101	4.272876605	3.869677127	4.238146395	1.712790401
PTGS1	5.293919988	3.486294448	1.782409547	5.594149636	2.025416955	3.315856144	1.744940326	3.390932852	4.562893954	2.240530019	3.015589285	0.547339661	1.833986455	2.64061391	3.503670539	2.884474178	2.748263895	2.209124372	4.505142308	2.347822261	1.658507117	3.451378002	2.731968208	3.654563462	1.29695372	3.148620127	3.31616471	3.489310709	1.830138364	1.719222676	3.276599687	2.836305316	3.785995309	3.224757831	3.179782709	2.692045213	2.393610969	4.04777286	4.523339781	4.221436717	2.20867529	3.058454674	1.881876548	2.373496081	2.982236506	1.716148695	2.980385654	2.833465667	1.995089912
S100A10	7.364838975	5.430098015	5.250025829	4.763889129	6.257779409	6.970896276	5.430516115	7.27284798	5.844395754	6.233658551	7.082662759	3.996268737	6.604555699	7.553899359	6.704409987	6.489836055	7.555514391	7.13471803	6.387292281	7.154679089	7.363678634	7.25100552	5.827175506	7.978406295	2.06471494	7.409699072	7.926614659	6.469960919	4.628437247	5.051937926	8.908256405	7.477486729	6.529547855	4.465674231	7.726166514	7.994393816	8.115495949	7.676016407	6.516861323	7.633413016	8.803308095	7.141474822	6.910339205	6.910316971	7.578106331	3.988285976	7.025565366	6.964105278	8.459580959
TBXAS1	2.603083177	2.21362914	3.273497952	1.966153036	1.962275567	2.763950822	1.365890024	3.615205593	3.368927404	1.898195861	3.586981338	0.790196551	1.847407398	3.130449688	2.398593282	2.374006637	2.770492432	1.56420411	3.107747604	2.348733676	2.481049689	2.141433558	2.351627959	2.883301951	1.625969443	3.156395161	2.729670475	2.284213277	1.776354905	1.386703398	2.602151661	3.400512187	3.329717697	2.934059479	2.626877377	1.572965511	3.156846714	3.108230962	2.198649866	4.438870984	2.470109057	2.760838179	1.656079825	1.921561802	3.261252727	1.631659884	2.996518266	3.360462384	2.18448789
TNFAIP8L2	2.987908485	3.115264724	3.295010215	2.45623452	2.587657769	3.101532266	1.137215556	3.505011717	3.899768035	1.746684836	3.688350722	1.205541621	2.246852293	3.433764065	3.18082277	3.752934459	3.435205227	2.148363643	4.795220518	2.306479383	2.430411867	1.923869088	3.063454045	3.125041743	2.278588387	3.851218856	2.9726191	2.937617203	2.342054261	1.501948046	4.374067711	3.209857559	3.71052285	3.840899955	3.36061928	3.143134158	3.103995765	3.476842912	2.947600203	5.010081509	3.788645328	2.791760488	1.969461773	1.473277173	3.760961383	1.362789274	2.608345767	3.096898595	3.415299634
TSPO	5.015400825	6.069157639	5.015940323	5.436309831	5.690667149	4.898138557	4.857381699	5.653271648	6.027122114	4.888691313	5.754785229	5.799968125	4.590908386	5.969900106	5.260013221	5.59649594	6.21321504	5.91756532	7.120147801	5.080384625	5.143512225	5.253538613	4.537513628	5.955251633	5.395854433	6.16864763	5.773084974	6.643526582	3.068007564	4.44249782	6.003110789	6.66055717	5.70793355	5.676754722	6.14860938	5.268910369	5.972552637	6.006126856	6.078129104	6.771519412	6.042270555	5.249089995	5.266090983	5.601321985	6.286554858	5.009688711	5.36185658	6.049145627	6.955954591
TSPOAP1	1.78155578	1.922444833	0.968928492	1.305440329	1.48033998	2.296851044	1.564312987	1.92986776	0.815522114	2.506456122	1.790543943	0.209428407	1.115105393	0.96148063	1.700350193	2.002464745	0.62466786	2.289850182	1.127462041	2.469090997	1.948241179	1.513930451	2.058861515	1.25629341	0.87974735	0.568281377	0.734611679	1.601534915	0.621797175	2.507401793	0.740453437	0.748598318	1.763157576	2.713354648	1.966950361	1.195697256	1.206878507	0.738128741	0.901831642	1.1804751	0.455896084	2.179223562	1.667061501	2.450556271	2.164707339	2.589832113	3.093662798	2.074262864	0.386134418
[truncated: 648 more columns]
